# Supplementary material for: Differential Effects of Hypoxia versus Hyperoxia or Physoxia on Phenotype and Energy Metabolism in Human Chondrocytes from Osteoarthritic Compared to Macroscopically Normal Cartilage
Source: Int J Mol Sci. 2023 Apr 19;24(8):7532. doi: 10.3390/ijms24087532 (PMC10142591; doi:10.3390/ijms24087532)
Supplement: Supplementary file 1 [file ijms-24-07532-s001.zip]

Archive with 1 entries (1 files):
- ijms-2353175-supplementary.pdf
